# Supplementary material for: Data for “Oxidative stress is inhibited by plant-based supplements: a quantitative lipidomic analysis of antioxidant activity and lipid compositional change”
Source: Data Brief. 2023 Jan 5;46:108879. doi: 10.1016/j.dib.2022.108879 (PMC9842857; doi:10.1016/j.dib.2022.108879)
Supplement: Supplementary file 1 [file mmc1.xlsx]

## Sheet: Definitions
	Supplement	Experiment time/ h
NS 0	Control (No Supplement)	0
NS 6	Control (No Supplement)	6
NS 24	Control (No Supplement)	24
GS 0	Grape Seed	0
GS 6	Grape Seed	6
GS 24	Grape Seed	24
HA 0	Hawthorn	0
HA 6	Hawthorn	6
HA 24	Hawthorn	24
PB 0	Pine Bark	0
PB 6	Pine Bark	6
PB 24	Pine Bark	24
TU 0	Turmeric	0
TU 6	Turmeric	6
TU 24	Turmeric	24

## Sheet: S1 Total Quantified lipid
			Mean Average lipid amount / 1x10-9 moles																			Standard Deviation / 1x10-9 moles
		Experiment	NS 0	NS 6	NS 24	GS 0	GS 6	GS 24	HA 0	HA 6	HA 24	ML 0	ML 6	ML 24	PB 0	PB 6	PB 24	TU 0	TU 6	TU 24		NS 0	NS 6	NS 24	GS 0	GS 6	GS 24	HA 0	HA 6	HA 24	ML 0	ML 6	ML 24	PB 0	PB 6	PB 24	TU 0	TU 6	TU 24
	Lipid Class
	DG		0.655	0.551	0.549	0.649	0.648	0.692	0.636	0.551	0.616	0.623	0.587	0.605	0.621	0.59	0.581	0.645	0.588	0.619		0.0171	0.0055	0.01	0.0203	0.006	0.0376	0.0248	0.0338	0.0213	0.0441	0.0452	0.009	0.0144	0.0231	0.0263	0.0126	0.0145	0.0197
	LysoPC		0.313	0.29	0.287	0.264	0.344	0.368	0.252	0.308	0.334	0.31	0.308	0.31	0.282	0.31	0.317	0.303	0.336	0.328		0.0526	0.0268	0.0336	0.0513	0.0288	0.0459	0.0213	0.0447	0.0127	0.0082	0.0393	0.0211	0.0341	0.002	0.017	0.0262	0.0145	0.0247
	LysoPE		0.316	0.226	0.041	0.208	0.343	0.157	0.187	0.293	0.105	0.33	0.278	0.086	0.267	0.289	0.102	0.325	0.307	0.09		0.083	0.0259	0.0118	0.0673	0.0175	0.0183	0.0148	0.0333	0.0077	0.0403	0.0456	0.0166	0.0682	0.0064	0.0043	0.0394	0.0255	0.0109
	PC		14.754	6.671	1.577	14.69	8.63	4.381	14.247	8.354	2.882	15.02	7.351	2.343	15.639	8.611	2.72	15.484	8.107	2.351		1.2315	1.0902	0.4288	0.3209	0.6017	0.5028	0.2823	0.3421	0.2115	0.3026	1.5681	0.5158	0.6809	1.1383	0.32	0.9064	0.5744	0.1929
	PC(OH)		0.204	0.687	0.754	0.201	0.6	0.787	0.188	0.66	0.795	0.206	0.697	0.794	0.18	0.648	0.771	0.177	0.708	0.907		0.0373	0.0432	0.065	0.0216	0.0534	0.0096	0.0139	0.0092	0.0477	0.0306	0.0283	0.0399	0.0128	0.0081	0.0188	0.0175	0.0329	0.0548
	PE		5.234	1.21	0.104	5.243	2.13	0.619	5.024	1.802	0.312	5.013	1.642	0.213	5.158	2.039	0.293	5.163	1.568	0.242		0.1807	0.311	0.0308	0.1554	0.1751	0.084	0.1531	0.2134	0.0167	0.2492	0.4232	0.0462	0.367	0.5053	0.0324	0.3047	0.1129	0.0307
	PE(OH)		0.002	0.022	0.002	0.001	0.021	0.009	0.001	0.027	0.006	0.002	0.029	0.005	0.001	0.027	0.006	0.002	0.029	0.005		0.0002	0.0022	0.0009	0.0001	0.0034	0.0013	0	0.0026	0.0009	0.0005	0.0028	0.001	0.0001	0.0013	0.0007	0.0002	0.0025	0.0009
	PG		0.013	0.012	0.007	0.007	0.008	0.005	0.004	0.015	0.016	0.004	0.007	0.012	0.015	0.013	0.001	0.013	0.011	0.008		0.0054	0.0055	0.0099	0.005	0.0088	0.0034	0.0051	0.0044	0.0005	0.0055	0.0106	0.0048	0.0057	0.0073	0.0005	0.0056	0.0066	0.011
	PI		5.492	1.725	0.245	5.643	2.462	1.067	5.418	2.267	0.541	5.392	1.966	0.401	5.618	2.426	0.521	5.527	2.217	0.413		0.8068	0.2626	0.089	0.3561	0.1309	0.246	0.1558	0.1851	0.0516	0.5193	0.5307	0.1123	0.3985	0.4564	0.0591	0.1066	0.1625	0.0329
	Plasmanyl-PC		0.542	0.175	0.085	0.549	0.234	0.14	0.526	0.218	0.114	0.553	0.195	0.102	0.588	0.22	0.11	0.584	0.206	0.108		0.0632	0.0307	0.0129	0.0123	0.023	0.0154	0.0067	0.0085	0.0058	0.0215	0.0266	0.0123	0.029	0.0315	0.0044	0.0357	0.0034	0.008
	Plasmanyl-PE		0.014	0.011	0.008	0.004	0.008	0.002	0.002	0.016	0.021	0.002	0.008	0.009	0.017	0.011	0	0.013	0.01	0.009		0.0109	0.0117	0.0127	0.0031	0.0129	0.0023	0.0027	0.0105	0.0007	0.0027	0.0138	0.0101	0.0123	0.0134	0	0.0163	0.0124	0.0157
	Plasmenyl-PC		0.156	0.019	0.003	0.161	0.038	0.011	0.16	0.032	0.005	0.159	0.024	0.004	0.168	0.036	0.005	0.159	0.027	0.004		0.0099	0.0059	0.0006	0.009	0.0072	0.0035	0.005	0.005	0.0004	0.0158	0.0109	0.0003	0.0135	0.0125	0.001	0.0089	0.0013	0.0004
	Plasmenyl-PE		1.187	0.096	0.013	1.159	0.226	0.049	1.109	0.172	0.017	1.175	0.131	0.017	1.209	0.2	0.021	1.248	0.131	0.016		0.1262	0.0344	0.0003	0.0374	0.0411	0.011	0.0176	0.0311	0.0012	0.0915	0.0617	0.0022	0.0977	0.0875	0.0013	0.1134	0.0066	0.0007
	SM		0.591	0.623	0.475	0.666	0.61	0.654	0.668	0.674	0.597	0.607	0.667	0.619	0.625	0.67	0.589	0.623	0.701	0.605		0.0448	0.0641	0.1059	0.0067	0.0565	0.0396	0.0004	0.037	0.034	0.015	0.0431	0.0459	0.0412	0.0176	0.0286	0.0121	0.0208	0.0624
	TG		0.73	0.687	0.281	0.724	0.559	0.488	0.722	0.608	0.358	0.745	0.557	0.338	0.765	0.59	0.338	0.762	0.628	0.346		0.0687	0.2475	0.0308	0.0539	0.046	0.0971	0.0046	0.0263	0.0175	0.0406	0.0215	0.0295	0.0373	0.0212	0.0111	0.0584	0.0028	0.023

## Sheet: S2 DG Quantification
			Mean Average lipid amount / 1x10-9 moles																			Standard Deviation / 1x10-9 moles
		Experiment	NS 0	NS 6	NS 24	GS 0	GS 6	GS 24	HA 0	HA 6	HA 24	ML 0	ML 6	ML 24	PB 0	PB 6	PB 24	TU 0	TU 6	TU 24		NS 0	NS 6	NS 24	GS 0	GS 6	GS 24	HA 0	HA 6	HA 24	ML 0	ML 6	ML 24	PB 0	PB 6	PB 24	TU 0	TU 6	TU 24
	Lipid Species
	DG 16:0_18:2		0.552	0.482	0.514	0.547	0.564	0.606	0.537	0.467	0.558	0.517	0.501	0.547	0.516	0.502	0.527	0.535	0.502	0.565		0.0207	0.0045	0.0037	0.0175	0.0034	0.0428	0.0246	0.0304	0.0182	0.0444	0.0441	0.0096	0.0147	0.0207	0.0277	0.016	0.013	0.0236
	DG 16:0_18:1		0.014	0.012	0.009	0.012	0.012	0.02	0.011	0.013	0.014	0.014	0.013	0.015	0.013	0.013	0.013	0.014	0.013	0.013		0.0015	0.0002	0.002	0.0006	0.0007	0.0066	0.0003	0.0015	0.0003	0.0011	0.0017	0.0014	0.0008	0.0005	0.0004	0.0008	0.0006	0.0015
	DG 18:2_18:1		0.014	0.009	0.003	0.012	0.01	0.008	0.012	0.01	0.005	0.014	0.01	0.005	0.013	0.01	0.004	0.014	0.01	0.005		0.0007	0.0004	0.0002	0.0009	0.0007	0.0006	0.0007	0.0013	0.0003	0.0011	0.0023	0.0004	0.0009	0.001	0.0003	0.0018	0.0008	0.0004
	DG 18:0_18:2		0.049	0.032	0.01	0.051	0.041	0.034	0.05	0.041	0.02	0.05	0.043	0.018	0.051	0.044	0.018	0.053	0.042	0.016		0.0019	0.0017	0.0021	0.0018	0.0048	0.003	0.001	0.0018	0.0018	0.0005	0.001	0.0036	0.0026	0.0014	0.0016	0.0041	0.0021	0.0018
	DG 18:1_18:0		0.011	0.011	0.011	0.01	0.012	0.019	0.01	0.013	0.018	0.011	0.013	0.019	0.01	0.013	0.017	0.011	0.014	0.019		0.0014	0.0007	0.0023	0.0007	0.0018	0.0008	0.0004	0.0004	0.001	0.0005	0.0012	0.0023	0.0002	0.0007	0.0009	0.0012	0.0009	0.0017
	DG 18:0_22:5		0.007	0.001	0	0.006	0.003	0.001	0.007	0.002	0	0.007	0.002	0	0.007	0.002	0	0.008	0.002	0		0.0001	0.0006	0	0.0004	0.0004	0.0002	0.0002	0.0002	0.0001	0.0005	0.0007	0	0.0003	0.0006	0.0002	0.0005	0.0005	0
	DG 18:0_22:4		0.009	0.003	0.001	0.009	0.005	0.003	0.009	0.005	0.002	0.009	0.005	0.001	0.01	0.005	0.002	0.01	0.004	0.002		0.0012	0.0006	0	0.0004	0.0008	0.0003	0.0005	0.0002	0.0002	0.0001	0.0004	0	0.0005	0.0008	0.0002	0.0007	0.0003	0.0001

## Sheet: S3 LysoPC Quantification
			Mean Average lipid amount / 1x10-9 moles																			Standard Deviation / 1x10-9 moles
		Experiment	NS 0	NS 6	NS 24	GS 0	GS 6	GS 24	HA 0	HA 6	HA 24	ML 0	ML 6	ML 24	PB 0	PB 6	PB 24	TU 0	TU 6	TU 24		NS 0	NS 6	NS 24	GS 0	GS 6	GS 24	HA 0	HA 6	HA 24	ML 0	ML 6	ML 24	PB 0	PB 6	PB 24	TU 0	TU 6	TU 24
	Lipid Species
	LysoPC 15:0		0.008	0.004	0.006	0.006	0.007	0.007	0.005	0.004	0.007	0.007	0.004	0.006	0.006	0.004	0.006	0.007	0.004	0.006		0.0029	0.0004	0.0008	0.0025	0.0004	0.0015	0.0014	0.0016	0.0004	0.0011	0.0003	0.0005	0.0016	0	0.0007	0.0002	0.0004	0.0004
	LysoPC 16:0		0.07	0.087	0.134	0.063	0.087	0.135	0.061	0.086	0.136	0.07	0.086	0.132	0.066	0.085	0.132	0.071	0.095	0.141		0.0101	0.0073	0.013	0.0074	0.0089	0.0149	0.004	0.0134	0.0044	0.0027	0.0061	0.0023	0.0073	0.0005	0.006	0.0034	0.0059	0.0086
	LysoPC 17:0		0.01	0.012	0.019	0.009	0.012	0.019	0.009	0.012	0.019	0.01	0.012	0.018	0.01	0.012	0.018	0.01	0.013	0.02		0.0012	0.0007	0.002	0.0007	0.001	0.0023	0.0003	0.0016	0.0006	0.0005	0.0009	0.0002	0.0008	0.0003	0.0006	0.0007	0.0009	0.0012
	LysoPC 18:2		0.051	0.042	0.002	0.044	0.055	0.02	0.041	0.051	0.009	0.052	0.048	0.005	0.046	0.051	0.009	0.049	0.052	0.005		0.0107	0.0047	0.0011	0.0096	0.0024	0.0038	0.0036	0.0039	0.0013	0.0049	0.008	0.0023	0.0064	0.0016	0.0011	0.0046	0.004	0.001
	LysoPC 18:1		0.058	0.089	0.062	0.05	0.088	0.105	0.047	0.088	0.094	0.058	0.088	0.085	0.053	0.087	0.085	0.057	0.1	0.085		0.0117	0.0055	0.0136	0.0094	0.0076	0.0088	0.0036	0.0094	0.0055	0.0037	0.0089	0.0107	0.0064	0.0012	0.0037	0.0052	0.006	0.0083
	LysoPC 18:0		0.044	0.034	0.062	0.035	0.045	0.068	0.034	0.033	0.065	0.043	0.035	0.061	0.04	0.033	0.062	0.043	0.038	0.066		0.0062	0.0042	0.0048	0.0082	0.0042	0.0074	0.0014	0.0107	0.0035	0.001	0.0025	0.0038	0.0058	0.001	0.0053	0.0009	0.0045	0.0039
	LysoPC 20:4		0.016	0.004	0	0.013	0.01	0.002	0.012	0.007	0.001	0.016	0.006	0	0.014	0.008	0.001	0.015	0.006	0		0.0038	0.0012	0	0.0037	0.0006	0.0006	0.0014	0.0002	0.0001	0.0006	0.0023	0.0001	0.0022	0.0012	0.0001	0.0014	0.0006	0.0001
	LysoPC 20:3		0.022	0.006	0	0.019	0.012	0.003	0.017	0.008	0.001	0.021	0.008	0	0.019	0.009	0.001	0.021	0.008	0.001		0.0053	0.0013	0.0001	0.0046	0.0005	0.001	0.0018	0.001	0.0002	0.002	0.002	0.0002	0.0029	0.001	0.0001	0.002	0.0006	0.0002
	LysoPC 22:6		0.002	0	0	0.002	0.001	0	0.002	0	0	0.002	0	0	0.002	0.001	0	0.002	0	0		0.0004	0.0001	0	0.0003	0	0.0003	0.0002	0.0001	0	0.0001	0.0002	0	0.0002	0.0002	0	0.0002	0.0001	0
	LysoPC 22:5		0.009	0.002	0	0.008	0.005	0.001	0.007	0.003	0	0.009	0.002	0	0.008	0.003	0	0.009	0.002	0		0.002	0.0006	0	0.0015	0.0001	0.0004	0.0009	0.0007	0	0.0004	0.001	0	0.0011	0.0006	0.0001	0.0007	0.0004	0.0001
	LysoPC 22:4		0.023	0.011	0.001	0.016	0.021	0.008	0.017	0.016	0.003	0.021	0.017	0.002	0.018	0.017	0.004	0.02	0.017	0.004		0.0101	0.0051	0.002	0.0067	0.0046	0.0056	0.0066	0.0034	0.0037	0.0085	0.0096	0.0027	0.0073	0.0024	0.0045	0.0083	0.0087	0.0055

## Sheet: S4 LysoPE Quantification
			Mean Average lipid amount / 1x10-9 moles																			Standard Deviation / 1x10-9 moles
		Experiment	NS 0	NS 6	NS 24	GS 0	GS 6	GS 24	HA 0	HA 6	HA 24	ML 0	ML 6	ML 24	PB 0	PB 6	PB 24	TU 0	TU 6	TU 24		NS 0	NS 6	NS 24	GS 0	GS 6	GS 24	HA 0	HA 6	HA 24	ML 0	ML 6	ML 24	PB 0	PB 6	PB 24	TU 0	TU 6	TU 24
	Lipid Species
	LysoPE 16:0		0.036	0.028	0.011	0.026	0.036	0.026	0.023	0.031	0.021	0.035	0.031	0.019	0.03	0.031	0.021	0.035	0.034	0.02		0.0087	0.0038	0.0027	0.0065	0.0022	0.0035	0.0008	0.0063	0.0015	0.0038	0.0029	0.0031	0.0061	0.0014	0.0005	0.0024	0.0024	0.0016
	LysoPE 17:0		0.007	0.004	0.002	0.005	0.006	0.004	0.005	0.005	0.003	0.007	0.005	0.003	0.007	0.005	0.003	0.008	0.005	0.003		0.0015	0.0005	0.0004	0.0011	0.0004	0.0003	0.0002	0.0009	0.0002	0.0006	0.0005	0.0006	0.001	0.0001	0.0003	0.0005	0.0004	0.0002
	LysoPE 18:2		0.071	0.066	0.001	0.046	0.106	0.024	0.041	0.096	0.009	0.076	0.089	0.005	0.058	0.092	0.01	0.074	0.096	0.006		0.0197	0.0083	0.0008	0.0153	0.005	0.0038	0.0033	0.0064	0.001	0.0079	0.0171	0.0019	0.0153	0.002	0.001	0.0109	0.0083	0.0008
	LysoPE 18:1		0.053	0.086	0.016	0.035	0.102	0.063	0.032	0.101	0.046	0.056	0.097	0.038	0.046	0.098	0.043	0.055	0.111	0.038		0.0134	0.0066	0.0058	0.0105	0.0082	0.0054	0.0023	0.0083	0.0038	0.005	0.0105	0.0086	0.0111	0.0023	0.0036	0.0069	0.0087	0.0051
	LysoPE 18:0		0.042	0.024	0.011	0.031	0.039	0.029	0.029	0.028	0.024	0.043	0.028	0.021	0.039	0.028	0.022	0.043	0.033	0.022		0.0095	0.0021	0.0021	0.0073	0.003	0.0025	0.0023	0.0085	0.0017	0.0053	0.0039	0.0029	0.0078	0.0021	0.0011	0.0055	0.003	0.003
	LysoPE 20:4		0.077	0.009	0	0.046	0.031	0.005	0.04	0.017	0.001	0.08	0.014	0	0.063	0.018	0.001	0.079	0.014	0		0.0228	0.0027	0.0001	0.0211	0.0016	0.0016	0.0046	0.0012	0.0001	0.0149	0.0055	0.0001	0.0205	0.0027	0.0001	0.0089	0.0015	0.0002
	LysoPE 20:3		0.015	0.004	0	0.009	0.011	0.002	0.008	0.008	0.001	0.015	0.007	0	0.012	0.008	0.001	0.016	0.007	0		0.0044	0.0012	0.0001	0.0036	0.0007	0.0007	0.0012	0.0016	0.0001	0.0027	0.0025	0.0002	0.0035	0.0011	0	0.0018	0.0008	0.0001
	LysoPE 22:5		0.015	0.004	0	0.011	0.013	0.002	0.009	0.008	0	0.017	0.007	0	0.012	0.009	0.001	0.017	0.007	0		0.0033	0.0014	0	0.002	0.0006	0.0007	0.0008	0.0012	0	0.0008	0.0029	0.0001	0.0031	0.0017	0.0001	0.0025	0.0008	0.0001

## Sheet: S5 PC Quantification
			Mean Average lipid amount / 1x10-9 moles																			Standard Deviation / 1x10-9 moles
		Experiment	NS 0	NS 6	NS 24	GS 0	GS 6	GS 24	HA 0	HA 6	HA 24	ML 0	ML 6	ML 24	PB 0	PB 6	PB 24	TU 0	TU 6	TU 24		NS 0	NS 6	NS 24	GS 0	GS 6	GS 24	HA 0	HA 6	HA 24	ML 0	ML 6	ML 24	PB 0	PB 6	PB 24	TU 0	TU 6	TU 24
	Lipid Species
	PC 28:0		0.0001	0.0001	0.0001	0.0001	0.0001	0.0008	0.0002	0.0001	0.0001	0.0001	0.0002	0.0001	0.0001	0.0002	0.0001	0.0001	0.0001	0.0001		1e-05	2e-05	1e-05	4e-05	2e-05	0.00066	3e-05	2e-05	2e-05	2e-05	1e-05	1e-05	4e-05	4e-05	1e-05	3e-05	1e-05	1e-05
	PC 30:2		0.0009	0.0002	0	0.0011	0.0004	0	0.001	0.0003	0	0.001	0.0003	0	0.001	0.0003	0	0.0009	0.0003	0		5e-05	6e-05	0	4e-05	1e-05	2e-05	6e-05	6e-05	1e-05	5e-05	8e-05	0	8e-05	4e-05	1e-05	1e-05	5e-05	0
	PC 30:0		0.0119	0.0097	0.0079	0.0111	0.0093	0.0089	0.011	0.0105	0.009	0.0118	0.0093	0.0082	0.0128	0.0104	0.0087	0.0128	0.0111	0.0093		0.00154	0.00076	0.00107	0.00091	0.00089	0.0009	0.0006	0.00062	0.00049	0.00033	0.00126	0.00072	0.00095	0.00033	0.00071	0.00059	0.00083	0.00089
	PC 31:3		0.0058	0.0008	0	0.0055	0.0015	0.0003	0.0054	0.0013	0	0.0061	0.0011	0	0.0063	0.0013	0.0001	0.006	0.0011	0		0.00095	0.00028	0	5e-05	0.00016	0.00011	0.00023	0.00031	1e-05	0.00016	0.00046	1e-05	0.00057	0.00048	1e-05	0.00038	0.00016	1e-05
	PC 31:0		0.0167	0.013	0.0091	0.0166	0.0126	0.0121	0.0162	0.0142	0.011	0.0182	0.0126	0.0104	0.0185	0.0138	0.0108	0.0189	0.0151	0.0114		0.00223	0.00119	0.00176	0.00098	0.00119	0.00041	0.00111	0.00119	0.00087	0.00098	0.00208	0.00088	0.00137	0.00053	0.00058	0.00175	0.00066	0.00121
	PC 32:3		0.0005	0.0001	0	0.0005	0.0001	0	0.0004	0.0001	0	0.0005	0	0	0.0006	0.0001	0	0.0005	0	0		8e-05	2e-05	0	6e-05	6e-05	1e-05	3e-05	2e-05	0	1e-05	2e-05	0	7e-05	3e-05	0	4e-05	4e-05	0
	PC 32:2		0.0195	0.0059	0.0007	0.0198	0.0084	0.0033	0.0191	0.0086	0.0016	0.0208	0.0071	0.0012	0.0213	0.008	0.0013	0.0215	0.0078	0.0012		0.00287	0.00097	0.00027	0.00074	0.00048	0.00061	0.00018	0.00073	7e-05	0.00078	0.0017	0.00019	0.00196	0.00085	0.00024	0.00199	0.00075	0.00014
	PC 16:0_16:1		0.1006	0.0672	0.0278	0.096	0.0731	0.0512	0.094	0.0777	0.0422	0.1085	0.0641	0.0394	0.114	0.0723	0.0383	0.1148	0.0828	0.0408		0.01719	0.00882	0.00764	0.00452	0.00571	0.01451	0.00401	0.00256	0.00265	0.00265	0.00664	0.00748	0.0049	0.00618	0.00557	0.01083	0.00596	0.00504
	PC 16:0_16:0		0.0799	0.0686	0.0518	0.0835	0.0662	0.0623	0.0836	0.0764	0.0627	0.083	0.0682	0.0595	0.0944	0.0733	0.0604	0.0897	0.0814	0.0667		0.01492	0.00515	0.00709	0.00511	0.0042	0.00467	0.0043	0.00645	0.00788	0.00428	0.00913	0.0083	0.00873	0.00346	0.00779	0.00705	0.00552	0.00445
	PC 33:5		0.0035	0.0008	0	0.0036	0.0014	0.0006	0.0032	0.0013	0.0001	0.0032	0.0011	0.0001	0.0034	0.0014	0.0001	0.0032	0.0011	0.0001		0.00019	0.00023	2e-05	0.00052	0.00013	0.00022	9e-05	0.00029	2e-05	0.00014	0.00024	2e-05	0.0003	0.00047	2e-05	0.00026	7e-05	1e-05
	PC 33:4		0.0368	0.0027	0	0.0359	0.0066	0.0009	0.0369	0.0055	0.0002	0.0366	0.0038	0.0001	0.0402	0.006	0.0002	0.0377	0.004	0.0001		0.00484	0.00107	1e-05	0.00119	0.00094	0.00018	0.00225	0.00147	4e-05	0.00028	0.00212	2e-05	0.00194	0.00227	7e-05	0.00323	0.00019	3e-05
	PC 33:2		0.0245	0.0097	0.0008	0.0221	0.0136	0.0047	0.0222	0.0133	0.0023	0.0249	0.0113	0.0018	0.0259	0.0134	0.0021	0.0262	0.0124	0.0016		0.003	0.00159	0.00016	0.00172	0.0013	0.00074	0.00099	0.00038	0.00034	0.00045	0.00313	0.00048	0.00107	0.00195	0.00036	0.00217	0.00096	0.00021
	PC 33:1		0.0467	0.0399	0.0177	0.0468	0.0407	0.0339	0.044	0.0444	0.0265	0.0487	0.0391	0.0245	0.0461	0.0399	0.0254	0.0523	0.0443	0.0272		0.00261	0.00431	0.00336	0.00292	0.00177	0.00116	0.00062	0.0007	0.00086	0.00304	0.0046	0.00318	0.0037	0.00465	0.00236	0.00237	0.00732	0.00386
	PC 33:0		0.0167	0.0191	0.0135	0.0186	0.0187	0.0187	0.0184	0.0196	0.018	0.0185	0.0188	0.0158	0.0184	0.021	0.0176	0.0176	0.0212	0.0176		0.00348	0.00221	0.00228	0.00044	0.0018	0.00187	0.00023	0.00109	0.00079	0.00053	0.00123	0.002	0.00079	0.00087	0.00105	0.00283	0.00131	0.00167
	PC 34:4		0.0208	0.0062	0.0018	0.0202	0.0081	0.008	0.0205	0.0086	0.0035	0.0214	0.0067	0.0024	0.0227	0.0087	0.0028	0.0224	0.0083	0.0028		0.00218	0.00154	0.00064	0.00061	0.0008	0.00623	0.00055	0.00077	0.00039	0.00054	0.00203	0.001	0.00148	0.00113	0.00039	0.00212	0.00055	0.00034
	PC 34:3		0.0048	0.0025	0.0013	0.0047	0.0029	0.0019	0.0045	0.0029	0.0018	0.0044	0.0026	0.0013	0.0042	0.0029	0.0016	0.0048	0.003	0.002		0.00022	0.00043	0.00032	0.00029	0.00025	7e-05	0.00022	0.00018	0.00012	0.00031	0.00027	0.00024	0.00119	0.0005	0.00033	0.00011	0.00011	0.00026
	PC 16:0_18:3		0.1022	0.0275	0.0017	0.0968	0.0441	0.0153	0.0971	0.0402	0.0045	0.1061	0.034	0.003	0.1113	0.042	0.0051	0.1105	0.037	0.0035		0.01464	0.00601	0.00045	0.00605	0.00354	0.00493	0.00384	0.00226	0.00164	0.00164	0.00998	0.00109	0.00732	0.00712	0.00091	0.00758	0.00281	0.00046
	PC 34:2		0.0114	0.0025	0.0002	0.0101	0.0042	0.0012	0.0109	0.0035	0.0005	0.0117	0.0023	0.0003	0.0123	0.0039	0.0005	0.0125	0.0035	0.0003		0.00193	0.00042	1e-05	0.00115	0.00067	8e-05	0.00055	0.00033	3e-05	0.00076	0.00063	0.0001	0.00152	0.00158	0.00013	0.0017	0.00053	4e-05
	PC 16:0_18:2		1.1047	0.4663	0.0345	1.0195	0.6319	0.222	1.0368	0.6143	0.1027	1.1166	0.5463	0.0707	1.1663	0.6351	0.1014	1.1458	0.5935	0.0725		0.12417	0.09554	0.01637	0.05445	0.04619	0.03035	0.01873	0.02062	0.01286	0.02011	0.12457	0.02497	0.0523	0.09226	0.02034	0.09157	0.05435	0.00403
	PC 16:0_18:1		1.2453	0.9864	0.4375	1.1823	1.0256	0.8317	1.1965	1.1049	0.6674	1.2887	1.0154	0.6043	1.3213	1.1072	0.6408	1.3296	1.1138	0.573		0.1054	0.12681	0.12204	0.02818	0.08035	0.06876	0.02533	0.0511	0.07194	0.0251	0.16179	0.12358	0.05106	0.09656	0.05156	0.09274	0.12183	0.03129
	PC 16:0_18:0		0.0429	0.0353	0.0297	0.0398	0.0333	0.0379	0.0413	0.0373	0.0363	0.042	0.0372	0.0357	0.0443	0.0352	0.037	0.0472	0.0425	0.0385		0.00562	0.00179	0.00438	0.00057	0.00114	0.00225	0.00218	0.00065	0.00335	0.00197	0.00348	0.00363	0.00339	0.00187	0.00359	0.00226	0.00312	0.00456
	PC 35:6		0.0015	0.0002	0	0.0031	0.0006	0.0008	0.0015	0.0005	0.0001	0.0023	0.0003	0	0.0017	0.0006	0	0.0016	0.0003	0		0.00023	7e-05	1e-05	0.00139	0.00013	0.00074	0.0001	0.00018	1e-05	0.00138	0.0002	1e-05	3e-05	0.00024	1e-05	4e-05	1e-05	2e-05
	PC 35:5		0.0513	0.0032	0	0.052	0.0085	0.0014	0.0517	0.007	0.0002	0.0522	0.0045	0	0.0561	0.0077	0.0003	0.0548	0.005	0.0001		0.00705	0.00141	0	0.00101	0.00151	0.00011	0.00102	0.00152	6e-05	0.00367	0.00245	1e-05	0.00395	0.00306	8e-05	0.00394	0.00031	4e-05
	PC 35:4		0.0376	0.0047	0.0005	0.0378	0.0085	0.0017	0.0366	0.0079	0.0009	0.0383	0.0059	0.0007	0.0412	0.0085	0.0009	0.0402	0.0063	0.0009		0.00482	0.00125	0.00019	0.00068	0.00119	0.00036	0.00079	0.00108	0.00028	0.00169	0.00229	0.00019	0.00212	0.00246	0.00021	0.00335	0.00013	7e-05
	PC 35:3		0.0137	0.0047	0.0001	0.0129	0.0065	0.0021	0.0129	0.0065	0.0008	0.0147	0.0054	0.0004	0.0154	0.0069	0.0007	0.015	0.006	0.0005		0.00196	0.00101	0.0001	0.0012	0.00112	0.00033	0.0003	0.00051	0.0001	0.00056	0.00165	0.00019	0.00128	0.00155	0.00013	0.00103	0.0004	7e-05
	PC 17:0_18:2		0.1301	0.0569	0.0052	0.1312	0.0738	0.0278	0.1282	0.073	0.0146	0.1365	0.0645	0.0098	0.1443	0.0754	0.0131	0.1437	0.0697	0.0102		0.01738	0.00901	0.00219	0.00957	0.00415	0.00299	0.00551	0.0062	0.00176	0.00535	0.01575	0.00285	0.00876	0.00691	0.00217	0.011	0.00726	0.0012
	PC 35:2		0.0064	0.0027	0.0003	0.0067	0.0033	0.0013	0.0065	0.0036	0.0007	0.0069	0.0027	0.0006	0.0068	0.0033	0.0007	0.0068	0.0033	0.0006		0.00075	0.00066	0.0001	0.00034	0.00056	2e-05	0.00033	0.00011	5e-05	0.00019	0.00022	0.00014	0.00028	0.0008	0.00013	0.00063	0.00054	8e-05
	PC 17:0_18:1		0.1203	0.1028	0.0367	0.1151	0.1077	0.0819	0.1141	0.1198	0.0601	0.1234	0.1068	0.0569	0.128	0.1166	0.0598	0.1327	0.1241	0.0546		0.01216	0.01232	0.0115	0.0077	0.00637	0.00721	0.00626	0.00332	0.0032	0.00213	0.01505	0.01045	0.01631	0.00827	0.00527	0.01625	0.00726	0.0033
	PC 35:0		0.0059	0.0052	0.0045	0.0057	0.0051	0.0052	0.0057	0.0062	0.0052	0.0059	0.0052	0.0053	0.0066	0.0056	0.0052	0.0062	0.0062	0.0058		0.0009	0.00044	0.00072	0.00079	0.0002	0.00018	0.00031	0.00031	0.0004	0.00015	0.00067	0.00068	0.0003	5e-05	0.00032	0.00075	0.00015	0.00015
	PC 36:6		0.0055	0.0015	0.0003	0.0046	0.0024	0.0037	0.0046	0.0025	0.0008	0.0054	0.0019	0.0004	0.006	0.0024	0.0007	0.0064	0.0023	0.0005		0.00141	0.00046	6e-05	0.00022	0.00038	0.00298	0.00023	0.00013	5e-05	0.00076	0.00079	0.00012	0.00088	0.00035	0.00015	0.00072	0.00026	5e-05
	PC 36:5		0.0954	0.0427	0.0026	0.096	0.0606	0.0688	0.0914	0.0574	0.0116	0.0926	0.0493	0.0057	0.0977	0.0575	0.0085	0.0968	0.0525	0.0059		0.00296	0.01052	0.00109	0.00379	0.00554	0.0642	0.00338	0.00363	0.00107	0.00536	0.01281	0.00205	0.00543	0.00891	0.00186	0.00621	0.00305	0.00064
	PC 36:4		0.1052	0.0996	0.0403	0.1076	0.1069	0.0827	0.1005	0.108	0.0734	0.0931	0.0987	0.0566	0.1012	0.1058	0.0622	0.1046	0.1032	0.0607		0.00677	0.01249	0.01323	0.00702	0.00954	0.00746	0.00539	0.00342	0.00839	0.00299	0.01101	0.01369	0.01207	0.00706	0.01115	0.01164	0.01002	0.0047
	PC 16:0_20:4		0.4093	0.0563	0.0006	0.3843	0.1161	0.0273	0.3839	0.0959	0.0068	0.4255	0.0718	0.0021	0.4455	0.1057	0.0069	0.4404	0.0789	0.003		0.0617	0.0184	0.00035	0.0193	0.01531	0.00562	0.01016	0.01297	0.00188	0.00972	0.03416	0.00102	0.02518	0.03333	0.00204	0.03202	0.00353	0.00021
	PC 36:3		0.0461	0.0055	0.0001	0.0454	0.0123	0.0027	0.0445	0.0096	0.0008	0.0507	0.0071	0.0004	0.0524	0.0109	0.001	0.0514	0.0082	0.0004		0.0075	0.00187	7e-05	0.00258	0.00178	0.00069	0.00167	0.00128	0.00021	0.00215	0.00363	0.00014	0.00267	0.00343	0.00013	0.00339	0.00061	6e-05
	PC 18:2_18:1		0.0628	0.0253	0.003	0.0627	0.0342	0.0122	0.0604	0.0327	0.0066	0.0677	0.0297	0.0044	0.0697	0.0339	0.0063	0.0681	0.0323	0.0047		0.00776	0.00451	0.00103	0.00146	0.00241	0.0017	0.00195	0.00053	0.001	0.00171	0.00667	0.0015	0.00305	0.00428	0.00098	0.0037	0.00329	0.00014
	PC 36:2		0.0852	0.0223	0.0023	0.0857	0.0443	0.0113	0.0837	0.0317	0.0058	0.0916	0.0343	0.0029	0.095	0.0421	0.0043	0.0953	0.0397	0.0039		0.0099	0.01375	0.00057	0.0032	0.00318	0.00721	0.00215	0.01848	0.00101	0.00378	0.01077	0.00107	0.00312	0.00624	0.00236	0.00603	0.00248	0.0005
	PC 18:1_18:1		2.7556	1.4616	0.1172	2.7833	1.8587	0.7294	2.7104	1.8092	0.3697	2.8062	1.6259	0.2337	2.9036	1.8511	0.3309	2.7992	1.7776	0.2504		0.11115	0.22622	0.05261	0.09867	0.09655	0.08127	0.07577	0.03068	0.03143	0.09437	0.2923	0.08037	0.17313	0.2193	0.05915	0.10132	0.10858	0.03311
	PC 36:1		0.3663	0.2025	0.0182	0.3945	0.2577	0.108	0.3665	0.2491	0.052	0.3947	0.2231	0.036	0.3727	0.2558	0.0503	0.3745	0.2533	0.0374		0.01866	0.0362	0.00797	0.00579	0.0202	0.00794	0.00944	0.01451	0.00325	0.02721	0.04063	0.01329	0.02416	0.02007	0.00844	0.04165	0.02136	0.00499
	PC 18:0_18:1		1.5033	1.294	0.5907	1.6037	1.3428	1.0477	1.5035	1.414	0.9565	1.5825	1.3449	0.8483	1.6547	1.4237	0.8827	1.5935	1.4768	0.8151		0.11377	0.10354	0.13709	0.0309	0.08205	0.00406	0.11603	0.01565	0.03573	0.03375	0.20963	0.14899	0.08677	0.08081	0.06553	0.13363	0.14474	0.0954
	PC 37:7		0.016	0.0045	0.0002	0.0196	0.0083	0.0027	0.0161	0.0069	0.0008	0.0153	0.0057	0.0003	0.0151	0.0072	0.0007	0.0138	0.0053	0.0006		0.003	0.0011	7e-05	0.00212	0.00058	0.0002	0.00057	0.00142	9e-05	0.00205	0.0011	8e-05	0.00124	0.00212	0.00021	0.00101	0.00042	8e-05
	PC 37:6		0.022	0.0061	0.0055	0.0231	0.005	0.0067	0.022	0.0077	0.0054	0.0206	0.0064	0.0053	0.0233	0.0043	0.0052	0.0223	0.0068	0.0072		0.00219	0.00062	0.00094	0.00031	0.00275	0.00062	0.00101	0.00149	0.00035	0.00128	0.00064	0.00027	0.00252	0.00095	0.00058	0.00124	0.00019	0.00074
	PC 37:5		0.0842	0.0121	0.0009	0.0884	0.0217	0.0077	0.0858	0.0198	0.0027	0.0864	0.0145	0.0016	0.0918	0.021	0.0024	0.0866	0.0158	0.0019		0.00416	0.0033	0.00034	0.00408	0.00286	0.00393	0.00335	0.0027	0.00012	0.00484	0.00597	0.00053	0.00903	0.00606	0.00031	0.00708	0.00071	0.00018
	PC 37:4		0.0657	0.0163	0.0025	0.0613	0.0231	0.0095	0.0631	0.02	0.0059	0.0668	0.0172	0.0039	0.0681	0.0231	0.0054	0.0695	0.0197	0.0047		0.00742	0.00382	0.00077	0.00689	0.0019	0.00147	0.00157	0.00192	0.00076	0.0014	0.00465	0.00147	0.00896	0.00518	0.00097	0.00445	0.00177	0.00058
	PC 17:0_20:3		0.0533	0.0152	0.0005	0.0513	0.0253	0.007	0.0513	0.0228	0.0024	0.0549	0.0181	0.0012	0.0576	0.0233	0.0025	0.0568	0.0208	0.0014		0.00574	0.00387	0.0003	0.00159	0.00221	0.00108	0.00096	0.00136	0.00046	0.00059	0.00529	0.0004	0.00204	0.00461	0.00062	0.00428	0.00151	0.00012
	PC 37:2		0.0386	0.0199	0.0043	0.0371	0.0252	0.0114	0.0371	0.0251	0.0072	0.0395	0.023	0.0057	0.0417	0.0256	0.0071	0.0404	0.0241	0.0063		0.00383	0.002	0.00089	0.00126	0.00218	0.00077	0.0006	0.00061	0.00067	0.00062	0.0039	0.00091	0.00223	0.00198	0.00111	0.0025	0.00203	0.00079
	PC 38:8		0.0012	0.0001	0	0.001	0.0003	0.0022	0.0009	0.0002	0	0.0011	0.0001	0	0.0012	0.0002	0	0.0012	0.0001	0		0.00027	4e-05	0	6e-05	6e-05	0.00282	5e-05	4e-05	4e-05	5e-05	0.00012	0	0.0002	0.00011	0	6e-05	2e-05	0
	PC 37:1		0.022	0.0172	0.0082	0.0203	0.018	0.0144	0.0202	0.0191	0.0121	0.0222	0.0183	0.0113	0.0229	0.0199	0.0114	0.0233	0.0203	0.0114		0.00299	0.00201	0.00216	0.00132	0.00141	0.00125	0.00046	0.00116	0.00079	0.00051	0.00201	0.00177	0.00158	0.0011	0.00047	0.00085	0.00105	0.00093
	PC 38:7		0.0253	0.0049	0	0.026	0.0106	0.0021	0.0247	0.0092	0.0005	0.0223	0.0059	0.0001	0.0253	0.0101	0.0006	0.0238	0.007	0.0002		0.00034	0.00183	2e-05	0.00063	0.00225	0.00076	0.00047	0.00126	0.00013	0.00328	0.00315	0.00012	0.00245	0.00315	0.0002	0.00313	0.00049	3e-05
	PC 37:0		0	0	0.0001	0	0	0.0001	0	0	0.0001	0	0	0.0002	0	0	0.0002	0	0	0.0001		0	1e-05	5e-05	0	1e-05	2e-05	0	2e-05	2e-05	0	1e-05	4e-05	0	1e-05	3e-05	0	3e-05	4e-05
	PC 38:6		0.1653	0.0256	0.001	0.1452	0.0484	0.0536	0.1504	0.0417	0.0055	0.1627	0.0363	0.0032	0.1664	0.0472	0.0046	0.1704	0.0343	0.0033		0.01499	0.00786	0.00065	0.00472	0.007	0.0483	0.0063	0.00765	0.00041	0.00608	0.01713	0.00132	0.00728	0.01252	0.00075	0.00839	0.00189	0.00042
	PC 18:0_20:5		0.1125	0.1225	0.0093	0.1252	0.1398	0.0754	0.1071	0.1339	0.0343	0.103	0.1344	0.0193	0.0898	0.1326	0.034	0.1048	0.1308	0.0229		0.01636	0.01626	0.00491	0.01058	0.0051	0.00426	0.00629	0.01108	0.0042	0.00163	0.01473	0.01042	0.01895	0.01109	0.00865	0.0025	0.00225	0.00274
	PC 16:1_22:4		0.3781	0.0524	0.0006	0.383	0.111	0.0294	0.3696	0.0906	0.0055	0.4031	0.0653	0.0018	0.4191	0.0995	0.0068	0.4128	0.074	0.0022		0.04739	0.0171	0.0004	0.0124	0.01607	0.00855	0.01325	0.01383	0.00285	0.02208	0.03286	0.00035	0.01644	0.03318	0.00283	0.0294	0.00262	0.00072
	PC 18:0_20:4		1.2543	0.3315	0.0492	1.2472	0.5189	0.198	1.1549	0.4693	0.1055	1.1825	0.3585	0.0742	1.3335	0.4946	0.1003	1.3161	0.4105	0.0802		0.16005	0.08227	0.01622	0.13651	0.06215	0.02019	0.1198	0.07835	0.01419	0.03223	0.12391	0.02335	0.06979	0.11574	0.02088	0.10577	0.02776	0.00219
	PC 18:1_20:3		0.3338	0.0676	0.0015	0.3362	0.1263	0.0316	0.3289	0.1107	0.0097	0.3511	0.086	0.0041	0.3605	0.1162	0.0108	0.371	0.0956	0.0055		0.04321	0.01765	0.00089	0.01167	0.01193	0.00373	0.00254	0.00898	0.00172	0.01325	0.03342	0.00213	0.01676	0.02774	0.00297	0.02865	0.00324	0.00065
	PC 38:3		0.1391	0.0251	0.0004	0.139	0.049	0.0122	0.134	0.0398	0.0033	0.1409	0.0312	0.0012	0.1471	0.0457	0.0038	0.1405	0.0334	0.0016		0.01088	0.00758	0.00025	0.00167	0.0053	0.00152	0.00641	0.00522	0.00075	0.00377	0.01415	0.00063	0.00882	0.01378	0.001	0.00769	0.00069	0.00025
	PC 18:0_20:3		1.5315	0.4036	0.011	1.4897	0.7196	0.1835	1.4399	0.6375	0.0585	1.5516	0.5229	0.0275	1.6173	0.6753	0.0645	1.6295	0.5732	0.0335		0.2084	0.11249	0.00708	0.04768	0.05724	0.03704	0.10719	0.0716	0.01137	0.1198	0.16718	0.01308	0.12747	0.09715	0.0145	0.13112	0.07418	0.003
	PC 18:0_20:2		0.089	0.0494	0.0096	0.0812	0.0583	0.0283	0.0799	0.0585	0.0194	0.0895	0.0524	0.0154	0.0948	0.0579	0.017	0.0919	0.0579	0.0165		0.0135	0.00788	0.00313	0.00513	0.00406	0.00309	0.00476	0.00261	0.00164	0.00216	0.00802	0.00366	0.00759	0.00476	0.00105	0.00619	0.00478	0.00289
	PC 39:8		0.0008	0.0001	0	0.0009	0.0002	0.0001	0.0009	0.0002	0	0.0008	0.0001	0	0.0009	0.0002	0	0.0008	0.0001	0		4e-05	4e-05	1e-05	7e-05	5e-05	1e-05	8e-05	3e-05	1e-05	0.0001	5e-05	0	0.00015	0.0001	0	3e-05	1e-05	0
	PC 39:7		0.0032	0.0006	0.0001	0.0037	0.001	0.0003	0.0032	0.0008	0.0001	0.0033	0.0007	0.0001	0.0035	0.0009	0.0001	0.0033	0.0008	0.0001		0.00017	0.00018	4e-05	0.00015	0.00016	0.00012	0.0001	0.00012	1e-05	0.00018	0.00029	5e-05	0.00011	0.0001	2e-05	0.00016	3e-05	4e-05
	PC 39:6		0.0102	0.0023	0.0004	0.0103	0.0048	0.0017	0.0102	0.0039	0.0005	0.011	0.0028	0.0005	0.0113	0.0039	0.0005	0.0099	0.0031	0.0004		0.00152	0.00053	4e-05	0.00045	0.00047	0.00116	0.00071	0.0005	3e-05	0.00112	0.00136	6e-05	0.00025	0.00087	5e-05	0.00127	9e-05	7e-05
	PC 39:5		0.0338	0.0054	0.002	0.0319	0.0111	0.0044	0.0311	0.0092	0.0026	0.0348	0.0081	0.0025	0.0367	0.0103	0.0027	0.0366	0.0079	0.002		0.00389	0.00182	0.00054	0.0003	0.00142	0.00066	0.0006	0.00148	0.00023	0.00155	0.00278	0.00055	0.00131	0.0033	0.00065	0.00266	0.00053	0.00019
	PC 39:4		0.0411	0.0081	0.0001	0.0379	0.0158	0.004	0.0372	0.0131	0.0011	0.0436	0.0102	0.0004	0.0442	0.0144	0.0013	0.0403	0.0108	0.0005		0.0038	0.00252	6e-05	0.00472	0.00195	0.00069	0.00588	0.00208	0.00026	0.00203	0.00411	0.00023	0.00252	0.00402	0.00037	0.00348	0.00057	0.0001
	PC 40:10		0.0001	0	0	0	0.0001	0.0001	0.0001	0.0001	0	0	0.0001	0	0	0.0001	0	0.0001	0.0001	0		2e-05	3e-05	1e-05	2e-05	4e-05	6e-05	2e-05	6e-05	1e-05	1e-05	3e-05	2e-05	3e-05	3e-05	3e-05	5e-05	1e-05	1e-05
	PC 39:3		0.0198	0.0056	0.0001	0.0195	0.0092	0.0026	0.0191	0.0082	0.0009	0.021	0.0069	0.0003	0.0221	0.0084	0.0009	0.0217	0.0078	0.0005		0.00203	0.0014	9e-05	0.00038	0.00079	0.00019	0.00039	0.00061	0.00015	0.00093	0.0021	0.00023	0.00022	0.00121	0.00028	0.00236	0.00036	3e-05
	PC 40:9		0.0048	0.0004	0	0.0044	0.0011	0.0019	0.0045	0.0008	0.0001	0.005	0.0005	0.0001	0.0055	0.001	0.0001	0.0058	0.0006	0.0001		0.00096	0.0002	1e-05	0.00064	0.00028	0.00225	0.00012	0.00018	2e-05	0.00071	0.00038	1e-05	0.00013	0.00041	2e-05	0.00061	1e-05	2e-05
	PC 40:8		0.0298	0.005	0.0004	0.0297	0.0103	0.0032	0.0272	0.0079	0.0007	0.0272	0.0065	0.0004	0.0285	0.009	0.0007	0.0285	0.0065	0.0005		0.00069	0.00194	6e-05	0.00218	0.00121	0.0013	0.00104	0.00154	8e-05	0.00273	0.00278	6e-05	0.00149	0.00323	0.00026	0.00091	0.00017	7e-05
	PC 40:7		0.0858	0.0226	0.0009	0.0909	0.0409	0.0156	0.0796	0.0329	0.0034	0.0877	0.0265	0.0015	0.0867	0.0366	0.0038	0.0857	0.0281	0.0019		0.00378	0.00686	0.00026	0.00268	0.00455	0.00659	0.00229	0.0062	0.0002	0.00856	0.01042	0.00048	0.0041	0.01057	0.00141	0.00275	0.00121	0.00028
	PC 18:1_22:5		0.119	0.0415	0.0009	0.1227	0.0724	0.0156	0.1137	0.061	0.0043	0.103	0.0479	0.0018	0.1098	0.0641	0.0047	0.1094	0.0547	0.0023		0.0069	0.0133	0.00032	0.0158	0.0069	0.00595	0.00503	0.00807	0.00111	0.00818	0.01633	0.00105	0.00603	0.01474	0.00157	0.00455	0.00334	0.00036
	PC 40:6		0.0406	0.0039	0.001	0.04	0.0107	0.0036	0.0404	0.0085	0.0014	0.0392	0.0062	0.0014	0.0473	0.0102	0.0017	0.0428	0.0058	0.0014		0.00276	0.00171	0.00021	0.00154	0.0012	0.00129	0.00374	0.00215	7e-05	0.00177	0.00344	8e-05	0.00251	0.00399	0.00026	0.0058	0.00076	0.0001
	PC 18:0_22:6		0.1385	0.0133	0.0004	0.1346	0.0318	0.0069	0.1322	0.0234	0.0013	0.1407	0.0164	0.0008	0.1474	0.029	0.0015	0.1448	0.0182	0.0008		0.01876	0.00479	0.0001	0.00588	0.00716	0.00278	0.0045	0.00449	7e-05	0.00208	0.0107	0.00023	0.01213	0.01164	0.00057	0.00658	0.00157	0.00023
	PC 18:0_22:5		0.479	0.0802	0.0011	0.4776	0.1687	0.0391	0.464	0.1316	0.0081	0.4891	0.0969	0.0025	0.5144	0.1519	0.0107	0.4959	0.1078	0.0038		0.03798	0.02817	0.00034	0.00256	0.02024	0.00728	0.01506	0.02437	0.00197	0.01792	0.04236	0.00147	0.01683	0.05188	0.00348	0.0278	0.00557	0.00046
	PC 18:0_22:4		0.629	0.1299	0.0016	0.6509	0.2468	0.0571	0.6413	0.1867	0.0152	0.6507	0.1352	0.0059	0.6288	0.2216	0.0182	0.6881	0.1673	0.0084		0.06184	0.03859	0.00132	0.04663	0.02255	0.00804	0.02188	0.04186	0.00335	0.04244	0.06511	0.0035	0.0886	0.06699	0.00507	0.02105	0.01188	0.00072
	PC 40:3		0.0081	0.0021	0	0.0081	0.0036	0.0011	0.0078	0.0032	0.0003	0.0087	0.0027	0.0001	0.0091	0.0034	0.0003	0.0088	0.0029	0.0002		0.00105	0.00056	3e-05	0.00042	0.00027	0.00029	0.00018	0.00021	6e-05	0.00013	0.00086	9e-05	0.00032	0.00062	8e-05	0.00063	0.00019	3e-05
	PC 41:5		0.0054	0.0007	0.0003	0.0054	0.0015	0.0005	0.0051	0.0013	0.0002	0.0061	0.001	0.0003	0.0064	0.0014	0.0003	0.006	0.0011	0.0002		0.00073	0.00023	6e-05	0.00035	0.00025	0.00012	0.00011	0.00024	2e-05	0.00062	0.0005	8e-05	0.00042	0.00049	1e-05	0.00012	9e-05	4e-05
	PC 42:11		0.0033	0.0029	0.003	0.0024	0.003	0.0037	0.0024	0.0031	0.0031	0.0033	0.0032	0.0029	0.0031	0.003	0.0029	0.0032	0.003	0.0031		2e-05	0.0002	0.0001	0.00016	0.00013	0.00089	0.00014	0.00013	0.00024	0.00025	5e-05	0.00013	0.00046	6e-05	9e-05	3e-05	8e-05	7e-05
	PC 41:4		0.0051	0.001	0.0001	0.0051	0.0019	0.0005	0.0053	0.0016	0.0002	0.0056	0.0013	0.0001	0.0059	0.0017	0.0002	0.0057	0.0014	0.0001		0.00063	0.0003	2e-05	0.00017	6e-05	9e-05	8e-05	0.00011	6e-05	0.00034	0.00055	3e-05	0.00012	0.00043	3e-05	0.00036	7e-05	1e-05
	PC 42:9		0.0082	0.0009	0.0001	0.009	0.0024	0.0006	0.0083	0.0017	0.0002	0.0077	0.0013	0.0002	0.0081	0.0019	0.0002	0.008	0.0011	0.0002		0.00054	0.00023	2e-05	0.0004	0.00062	0.0001	0.00016	0.00041	2e-05	0.00078	0.00054	4e-05	0.00115	0.00084	5e-05	0.00037	0.00015	4e-05
	PC 42:8		0.0159	0.0056	0.0005	0.0174	0.0111	0.0035	0.0147	0.0083	0.001	0.0128	0.0066	0.0007	0.0165	0.0093	0.0011	0.0165	0.0068	0.0008		0.00411	0.00173	0.00012	0.00401	0.00126	0.00068	0.00311	0.00175	0.00012	0.00305	0.00217	0.00018	0.00202	0.0027	0.00019	0.00018	0.00034	5e-05
	PC 42:7		0.0363	0.0076	0.0003	0.0375	0.0173	0.0035	0.0358	0.0129	0.001	0.0338	0.0092	0.0005	0.0359	0.014	0.0009	0.0343	0.0104	0.0006		0.00165	0.00281	3e-05	0.00278	0.00384	0.00065	0.00134	0.00138	0.00013	0.00196	0.00479	0.00018	0.00389	0.00382	0.00018	0.00051	0.00043	1e-05
	PC 42:6		0.004	0.0005	0	0.0049	0.0014	0.004	0.0039	0.0009	0.0002	0.0046	0.0007	0.0001	0.0043	0.0009	0.0001	0.0038	0.0007	0.0001		0.00073	0.00013	1e-05	0.00015	0.0003	0.0051	0.00043	0.00026	0	0.00037	0.00036	3e-05	0.00067	0.0004	1e-05	0.00073	4e-05	1e-05
	PC 42:5		0.0031	0.0006	0.0002	0.003	0.0011	0.0005	0.0028	0.0009	0.0002	0.0033	0.0008	0.0002	0.0032	0.001	0.0002	0.0033	0.0008	0.0002		0.00051	0.00022	2e-05	8e-05	0.00016	0.00025	0.00025	0.00011	5e-05	0.0002	0.00034	4e-05	0.0001	0.00032	7e-05	0.00029	0.0001	3e-05

## Sheet: S6 PC(OH) Quantification
			Mean Average lipid amount / 1x10-9 moles																			Standard Deviation / 1x10-9 moles
		Experiment	NS 0	NS 6	NS 24	GS 0	GS 6	GS 24	HA 0	HA 6	HA 24	ML 0	ML 6	ML 24	PB 0	PB 6	PB 24	TU 0	TU 6	TU 24		NS 0	NS 6	NS 24	GS 0	GS 6	GS 24	HA 0	HA 6	HA 24	ML 0	ML 6	ML 24	PB 0	PB 6	PB 24	TU 0	TU 6	TU 24
	Lipid Species
	PC[OH] OH-28:2		0.000253238	0.00347246	0.00433983	0.000198563	0.00373709	0.00494579	0.000206041	0.00293379	0.0057012	0.000278314	0.00310834	0.00544183	0.000199334	0.00312474	0.005542	0.000207921	0.00401303	0.00615714		3.94621e-06	0.000247848	0.00107372	2.8022e-05	0.000938734	0.000641684	2.24626e-05	0.000509098	0.000361875	0.000157248	0.000240631	3.76844e-05	1.95686e-05	0.000628886	0.000417374	2.74477e-05	0.000187981	0.000491778
	PC[OH] OH-28:1		0.000131077	0.00379242	0.00709187	0.000113867	0.00229086	0.00578554	0.000113426	0.00305035	0.00721774	0.000161405	0.00284842	0.0071265	0.000111776	0.00265093	0.00745016	0.000124263	0.00373793	0.00850182		1.44026e-05	0.000190803	0.000833982	6.31921e-06	0.000411979	0.00087571	6.3114e-06	0.000367761	0.000343774	6.87916e-05	0.000156857	0.000655417	4.2125e-06	3.05714e-05	0.000589854	1.19516e-05	0.00023294	0.000296432
	PC[OH] OH-30:3		0.000945959	0.00392646	0.00212926	0.000727774	0.00414067	0.0045	0.000748045	0.00476927	0.00383822	0.000887584	0.00454509	0.003177	0.000732931	0.0039745	0.00330848	0.000700569	0.00471145	0.00312092		0.000186363	0.000486294	0.000394227	0.000112154	0.000405596	0.000366678	2.34184e-05	0.000529389	0.000249952	0.000245936	0.000648612	0.000563709	5.27514e-05	0.000160891	0.00018498	5.32757e-05	0.000359244	0.000369351
	PC[OH] OH-30:0		0.100634	0.216115	0.206977	0.100151	0.20545	0.246477	0.0953005	0.195346	0.194495	0.0917339	0.238499	0.21395	0.08595	0.208014	0.2092	0.0823492	0.182787	0.220254		0.0289468	0.0175718	0.0203883	0.0145778	0.00124552	0.0482018	0.0125643	0.0430273	0.024403	0.00889309	0.0417497	0.0260694	0.0087981	0.023994	0.0141561	0.0143044	0.0105399	0.0351194
	PC[OH] OH-31:3		0.000547846	0.00483855	0.000432779	0.000155119	0.00536745	0.00247518	0.000219641	0.00619673	0.00137802	0.000573069	0.00592058	0.000815716	0.00019752	0.00537083	0.00118723	0.00037544	0.00624909	0.00108971		6.70011e-05	0.000776333	0.000217545	3.16855e-05	0.000508481	0.000529224	1.6023e-05	0.000490252	0.000184463	0.000348618	0.00114976	0.000190643	1.14119e-05	0.000476735	0.000159142	5.74483e-05	0.000584099	0.000207867
	PC[OH] OH-31:0		0.00271236	0.00485196	0.00278629	0.00381437	0.00401466	0.00317991	0.00286421	0.00346866	0.00282949	0.00318108	0.00399827	0.00340577	0.00334867	0.0040347	0.0031133	0.00281911	0.00341088	0.00329551		0.000561231	0.001723	0.000575391	0.000701221	0.0001349	0.000533085	0.000295084	0.000848557	0.000327423	0.000315155	0.000685794	0.000341269	0.000500367	0.000185484	9.27986e-05	0.000312651	0.000533199	0.000538062
	PC[OH] OH-32:2		3.31635e-05	0.00134837	0.00494082	2.49215e-05	0.000939735	0.00311012	2.95502e-05	0.0011834	0.00453716	8.13167e-05	0.00112084	0.00452695	3.5617e-05	0.00107618	0.00419017	4.85536e-05	0.00143372	0.00584843		1.06359e-05	0.000103403	0.000437	6.6816e-06	0.000242734	0.000227723	6.73904e-06	6.65896e-05	0.000118209	6.44396e-05	0.000142557	0.000459749	4.97591e-06	0.000203904	4.32845e-05	9.76018e-06	8.2423e-05	0.000469613
	PC[OH] OH-32:1		5.51735e-05	0.00159885	0.00557268	6.54917e-05	0.000883438	0.00356221	5.35701e-05	0.00124846	0.00538093	7.1579e-05	0.00122228	0.00568122	5.59732e-05	0.00118103	0.00516599	4.77393e-05	0.00133892	0.00700732		3.67364e-06	0.000108932	0.000215494	3.07908e-06	0.00016025	0.000644296	4.45743e-06	5.02732e-05	0.000223544	2.1582e-05	0.000131237	0.000577674	7.49515e-06	7.56272e-05	0.000182255	2.48349e-06	0.000129143	0.00057548
	PC[OH] OH-33:2		7.32711e-05	0.0020622	0.00100619	6.14157e-05	0.00158703	0.00187053	5.5677e-05	0.00225929	0.00194037	0.000153299	0.00196685	0.0019775	8.13249e-05	0.00213705	0.00164728	7.63925e-05	0.00240902	0.00177871		1.18899e-05	0.000100068	0.000334844	1.9126e-05	0.000359013	0.000156495	1.02093e-05	0.000239914	0.000273589	0.000135909	0.000453882	0.000329062	3.1517e-05	0.000178265	0.000260513	2.25557e-05	0.00015137	0.000157048
	PC[OH] OH-33:1		4.14235e-05	0.00048765	0.00227299	4.34541e-05	0.000252096	0.00127232	3.7782e-05	0.00036471	0.00186279	4.43624e-05	0.000385074	0.00205094	3.9496e-05	0.00034732	0.00195282	3.82019e-05	0.000471697	0.00271732		8.90213e-06	1.01098e-05	3.99348e-05	6.55434e-06	4.35818e-05	0.000237602	1.83299e-06	2.7919e-05	9.53646e-05	8.87256e-06	6.78045e-06	0.000405183	6.64341e-06	1.77026e-05	0.000143073	4.13313e-06	2.53487e-05	0.000203397
	PC[OH] OH-33:0		0.0161889	0.0294571	0.0225433	0.0190651	0.0284373	0.0269221	0.0160108	0.0274094	0.0234586	0.0158357	0.0336261	0.0241967	0.0140474	0.0271931	0.022335	0.0126342	0.0260347	0.0245914		0.0043093	0.000394909	0.00105955	0.00396261	0.00117355	0.00378304	0.000301727	0.00424962	0.000599374	0.00226835	0.00546795	0.003376	0.0017175	0.00122682	0.00162095	0.00164123	0.000306876	0.00137821
	PC[OH] OH-34:3		0.00162102	0.0244427	0.00869738	0.00106949	0.0209798	0.0178908	0.00107372	0.0260792	0.0151385	0.00213164	0.025692	0.0121426	0.0012479	0.0225561	0.0118918	0.001447	0.0293385	0.0127915		0.000247843	0.000669561	0.00314118	7.96453e-05	0.00358413	0.00212669	5.12539e-05	0.00317056	0.000800657	0.000820991	0.00311186	0.0018687	0.00011187	0.0011741	0.000598166	0.000150551	0.00279555	0.00222606
	PC[OH] OH-34:2		0.00174516	0.0367352	0.0359634	0.00126986	0.0302294	0.0366572	0.00125357	0.0359985	0.0405075	0.00284467	0.0353806	0.0383596	0.00116829	0.0324021	0.0362978	0.00166195	0.0407759	0.04542		0.000122333	0.00213751	0.0047415	0.000189876	0.00290245	0.00275386	0.000136933	0.00350871	0.00237914	0.00210024	0.00398984	0.00245347	6.90278e-05	0.00176586	0.00119988	0.000254577	0.00417711	0.00375265
	PC[OH] OH-34:1		0.0178883	0.0291951	0.10119	0.0165596	0.0187679	0.0746617	0.0165817	0.0241046	0.0973426	0.0178565	0.0237109	0.101962	0.0199096	0.0226805	0.0935019	0.0188899	0.0289369	0.123326		0.00278228	0.000765444	0.00692469	0.00106598	0.00244958	0.00389246	0.000407526	0.00074684	0.00241228	0.00105233	0.000916795	0.0100921	0.00102998	0.00099574	0.00280825	0.000882481	0.00165275	0.00799722
	PC[OH] OH-34:0		2.87326e-05	0.00140603	0.00776707	4.04851e-05	0.000766802	0.0044505	2.67102e-05	0.00110057	0.00644195	4.4651e-05	0.00115742	0.00710251	2.35715e-05	0.00104228	0.00670274	2.46726e-05	0.00125908	0.00940779		5.09201e-06	0.000139073	0.000463934	1.06184e-05	0.000122138	0.000336205	2.83395e-06	6.94811e-05	0.000166294	1.78326e-05	3.8599e-05	0.000868983	2.78338e-06	4.35175e-05	5.40425e-05	8.51697e-06	0.000250149	0.000574711
	PC[OH] OH-35:6		0.000692775	0.000631412	0.000620619	0.000570756	0.000707142	0.000581031	0.000619164	0.000754025	0.000695537	0.000804393	0.00066369	0.000537046	0.000747559	0.00066772	0.000622149	0.000821919	0.000686679	0.000633566		8.7579e-05	7.30758e-05	2.10723e-05	6.97573e-05	0.000105527	9.45744e-05	6.33436e-05	5.21857e-05	1.93214e-05	5.32284e-05	3.77835e-05	7.09327e-05	5.82662e-05	4.77912e-05	8.73908e-05	6.39626e-05	2.55968e-05	6.04125e-05
	PC[OH] OH-35:1		0.000232416	0.000476471	0.00149633	0.000234535	0.000299674	0.000947085	0.000232414	0.000381466	0.00136222	0.000217457	0.000440835	0.00130456	0.000157044	0.000348951	0.00141942	0.000205229	0.000467084	0.00175791		3.10755e-05	2.30048e-05	2.37776e-05	2.71328e-05	5.01261e-05	0.000181735	5.73676e-05	2.94993e-05	5.14775e-05	7.53805e-05	1.51947e-05	0.000104155	5.08323e-05	1.34069e-05	7.45366e-05	8.25819e-06	1.99355e-05	0.000149628
	PC[OH] OH-36:6		0.000186927	0.00051231	3.26483e-05	8.96619e-05	0.000611885	0.000161159	8.29437e-05	0.00055892	0.000123521	0.000282345	0.000610283	5.21331e-05	0.000219749	0.000568198	6.73421e-05	0.00026071	0.000604724	8.60779e-05		3.93322e-05	3.78582e-05	1.61744e-05	5.81776e-05	5.47184e-05	3.68912e-05	1.26823e-05	2.7865e-05	6.66499e-06	8.15317e-05	0.0001452	1.10625e-05	0.00012104	8.2772e-05	4.76655e-05	1.45188e-05	3.13154e-05	7.97615e-06
	PC[OH] OH-36:4		0.000418262	0.00457396	0.006142	0.000280558	0.00380615	0.00466417	0.000249409	0.00432942	0.00636243	0.000686053	0.0038285	0.00555313	0.000304458	0.00397921	0.00570792	0.000444458	0.00474391	0.00797281		5.5853e-05	0.000302158	0.00110735	3.80581e-05	0.000577595	0.000736064	4.63785e-05	0.000373888	0.000401459	0.000398101	0.000259416	0.000878082	9.42327e-05	0.000119403	0.000345939	8.88184e-05	0.000419237	0.000345413
	PC[OH] OH-36:3		0.00305264	0.0571294	0.0169595	0.00180291	0.0501878	0.0426067	0.0019552	0.0610578	0.03318	0.00412217	0.0578009	0.0272277	0.00199165	0.053229	0.0268948	0.00282688	0.0696009	0.027856		0.00026542	0.00206068	0.00526618	0.000124676	0.00733951	0.00609606	0.000119447	0.00659922	0.00165876	0.00221111	0.00495238	0.00627462	2.81694e-05	0.00509222	0.00126942	0.000350468	0.00741332	0.00437546
	PC[OH] OH-36:2		0.00485826	0.10164	0.125744	0.00314892	0.0673221	0.113162	0.0031119	0.0906927	0.129792	0.00799301	0.090978	0.129014	0.003081	0.0913091	0.120718	0.0044539	0.114455	0.148337		0.00026735	0.00615344	0.0145485	0.000296685	0.0229169	0.00701143	0.000283773	0.0219045	0.00845067	0.00613515	0.0242591	0.00672717	0.000139604	0.00587651	0.00270934	0.00104999	0.0113458	0.0138124
	PC[OH] OH-36:1		0.00511557	0.0419521	0.131575	0.00495285	0.0268418	0.0948687	0.00493822	0.0352211	0.125113	0.00645413	0.0343906	0.130707	0.0053071	0.0326703	0.125122	0.00557796	0.0427373	0.162883		0.000557106	0.00170433	0.0105452	0.000166246	0.00323459	0.00500089	0.000141331	0.0017572	0.00435548	0.00106182	0.00198373	0.0103348	9.36753e-05	0.00124988	0.00319408	0.000638662	0.00270933	0.00992583
	PC[OH] OH-37:2		0.00352948	0.00257596	0.000181355	0.00369546	0.00323131	0.000949118	0.00326662	0.0030818	0.000438584	0.00339154	0.00280102	0.000260159	0.00321716	0.00328097	0.000439456	0.00300154	0.00299487	0.000324465		0.00035147	0.000507705	3.07503e-05	0.000257196	0.000385858	0.000305387	0.000188524	0.000360787	6.06732e-05	0.000277249	0.000646628	0.000100541	0.000249292	0.000333695	0.000143979	0.000152603	0.000132825	7.4713e-05
	PC[OH] OH-37:1		0.00361679	0.00519025	0.00248939	0.00391114	0.00475884	0.00464222	0.00345105	0.00494924	0.00458606	0.00312817	0.00552011	0.00361716	0.00331509	0.00528922	0.00418265	0.00305821	0.00515626	0.00364462		0.000403477	0.00019669	0.000836822	0.000254756	0.000293102	0.000298233	0.000253773	0.000318681	0.000191766	0.000223152	0.000477081	0.000726618	0.00010726	0.000398218	0.000469117	0.000138093	0.000297461	0.000587374
	PC[OH] OH-38:6		0.000563845	0.00222567	0.000691049	0.000400193	0.00247598	0.00132138	0.000356515	0.00282915	0.00135848	0.000918945	0.00226645	0.00090574	0.000470543	0.0023622	0.000969144	0.00062043	0.00307078	0.000954747		9.52237e-05	0.000326478	0.000312478	8.41915e-05	0.000474876	0.000323415	3.36953e-05	0.000349872	0.000241025	0.000438361	0.000720875	0.000287585	0.000105595	0.000223015	6.90508e-05	8.0821e-05	0.000580078	3.82805e-05
	PC[OH] OH-38:5		0.00211798	0.0157164	0.0148488	0.00113091	0.0142067	0.0141716	0.00124896	0.0171391	0.0178463	0.00287457	0.0147399	0.0129902	0.0012276	0.0154102	0.0132518	0.0018553	0.0193071	0.0194623		0.00016356	0.00193813	0.00468202	0.000178045	0.00290834	0.00432521	8.30942e-05	0.00248959	0.00368834	0.00178754	0.00409599	0.00214166	8.32143e-05	0.000900647	0.00170101	0.000333699	0.00304176	0.00450688
	PC[OH] OH-38:4		0.00526792	0.0251475	0.015272	0.00295358	0.0295124	0.0195405	0.00330173	0.0319275	0.0207105	0.00698319	0.0309328	0.0158878	0.00415944	0.0308089	0.0187865	0.00478314	0.0333438	0.0214656		0.000535597	0.00320586	0.00289719	0.00049894	0.00216751	0.00351182	0.000100174	0.00173616	0.0012138	0.00439522	0.00560871	0.00270393	0.00137053	0.0031218	0.00256393	0.00139644	0.00433488	0.000821765
	PC[OH] OH-38:3		0.00316466	0.028696	0.00857268	0.00215489	0.0281043	0.0187131	0.00259271	0.0315976	0.0149249	0.00407945	0.030846	0.012915	0.00324256	0.029835	0.014196	0.00320764	0.0338198	0.0126865		0.00112074	0.00261457	0.00271583	0.000387822	0.00297429	0.00295494	0.000244121	0.00221105	0.00162473	0.00287671	0.00297172	0.00265007	0.00121229	0.000955833	0.00161688	0.00067065	0.00293223	0.00129583
	PC[OH] OH-40:11		0.00201956	0.00437669	0.0024186	0.00254909	0.00411406	0.00450349	0.00208452	0.00429164	0.00369271	0.00171917	0.00432449	0.00356347	0.0017152	0.00448696	0.00334372	0.00155599	0.00455334	0.00336167		0.000815769	0.000378177	0.000762234	0.000231908	0.000191536	0.000364227	0.000117456	0.000356955	0.000348687	0.000296578	0.000430242	0.00019422	0.000316039	0.000414332	0.000296219	0.000112993	0.000409293	0.000428114
	PC[OH] OH-39:4		0.00214433	0.000228315	8.80671e-06	0.00233401	0.000618886	4.36581e-05	0.00215313	0.000503039	6.55024e-06	0.00232716	0.000332866	5.96408e-06	0.00226425	0.00057309	1.05245e-05	0.00205841	0.000410813	7.34814e-06		0.00012457	9.95653e-05	1.20705e-06	0.000229704	9.56792e-05	3.59725e-05	4.28547e-05	8.57679e-05	5.47799e-06	0.000198456	0.000265581	4.9112e-07	4.56347e-05	0.000212681	7.73903e-06	0.000107328	2.21967e-05	1.33004e-06
	PC[OH] OH-39:3		0.00219119	0.000890762	1.2406e-05	0.00246801	0.00161517	0.000440416	0.00213399	0.00133011	0.000136422	0.0023971	0.00118866	5.35481e-05	0.00203046	0.00139011	0.000145559	0.00227433	0.00121069	6.92892e-05		0.000443611	0.000141247	5.10949e-06	0.000154108	0.000112055	4.439e-05	0.000202978	0.000288129	2.49429e-05	0.000432064	0.000349568	4.51078e-05	0.000306326	0.00027159	3.01574e-05	0.000130421	0.00018789	1.2394e-05
	PC[OH] OH-39:2		0.00484321	0.0062911	0.000709474	0.00570388	0.00663034	0.00441326	0.00483193	0.00640787	0.00215288	0.00489092	0.00706685	0.0011307	0.00470423	0.00677926	0.00195794	0.0042009	0.00641796	0.00117527		0.000925332	0.00044691	0.000355493	0.000365124	0.000310432	0.000198097	0.000215239	0.000590297	0.000286592	0.000383077	0.000180021	0.000535367	0.000487389	0.000322049	0.000638718	4.46043e-05	0.000229821	0.000211779
	PC[OH] OH-39:1		0.00482827	0.00571648	0.00253909	0.00553374	0.00558702	0.00497351	0.0049654	0.00565604	0.00440959	0.00471699	0.00403772	0.00376551	0.00423879	0.00574457	0.00413305	0.00421635	0.00608057	0.00402528		0.000524086	0.000784309	0.00105126	0.0003696	0.000431081	0.000710926	0.000144401	0.000459095	0.000341704	0.000340989	0.00311755	0.00104578	0.000490107	0.000471642	0.000491991	0.000243399	0.000210565	0.000481695
	PC[OH] OH-40:5		0.000714064	0.00268887	0.000123635	0.000294302	0.00408341	0.00123872	0.000325003	0.00401157	0.000612695	0.000924983	0.00357657	0.000261883	0.000372103	0.00372491	0.000548306	0.000567326	0.00379648	0.000424739		8.90894e-05	0.000565897	6.7729e-05	7.89497e-05	0.000548914	4.07399e-05	3.53274e-05	0.000363282	0.00012885	0.000688962	0.00105328	0.000157963	3.90323e-05	0.000131591	9.71227e-05	0.000111288	0.0006151	4.09528e-05
	PC[OH] OH-40:4		0.000112635	0.00393107	0.000202242	3.96465e-05	0.00440775	0.0018809	5.37923e-05	0.00510227	0.000864942	0.000369024	0.00490898	0.00047385	5.60321e-05	0.00475354	0.000780563	0.000121939	0.00495313	0.000526446		1.18975e-05	0.000639687	0.000124089	1.91636e-05	0.000424023	0.000311543	1.54599e-05	0.000395108	9.64735e-05	0.000438576	0.000696461	0.000216614	1.71513e-05	0.000372376	0.000138553	7.69075e-05	0.000665574	3.79841e-05
	PC[OH] OH-41:8		0.00176324	0.00354083	0.00427731	0.00241479	0.00372348	0.00532361	0.00176958	0.00303713	0.00424342	0.00147398	0.00387224	0.00491561	0.00117053	0.00305977	0.0040968	0.00130801	0.00281185	0.00471202		0.000644801	0.000306731	0.000536947	0.000268867	0.000315575	0.00150201	0.000245366	0.000403559	0.000120137	0.000415745	0.000869439	0.000822184	0.000295037	0.00018068	0.000190615	0.000160753	0.000157121	0.000523145
	PC[OH] OH-41:4		0.00270512	0.00119203	2.56544e-06	0.00329378	0.00198574	0.000635515	0.00280841	0.00161119	0.000103303	0.00289933	0.00132574	1.89797e-05	0.00256348	0.00177574	0.000138123	0.00255489	0.00137373	2.74337e-05		0.000417655	0.000329843	4.44348e-06	0.000405134	8.71272e-05	7.79279e-05	0.000285801	0.000348359	1.74748e-05	0.000443454	0.000321361	1.91978e-05	0.000255918	0.000448	5.98913e-05	8.15666e-05	7.3157e-05	1.23212e-05
	PC[OH] OH-41:3		0.00496414	0.00269797	2.71597e-05	0.00575708	0.00390244	0.000863637	0.00475819	0.00349746	0.000283927	0.00463389	0.00314157	9.00397e-05	0.00483756	0.00379052	0.000314338	0.00443609	0.00326323	0.00012777		0.000840339	0.000645487	2.23108e-05	0.000385953	0.00016787	0.000241782	0.000321964	0.000227388	7.98819e-05	0.000331747	0.000844178	7.92814e-05	0.00044328	0.000551687	0.000119339	7.48795e-05	0.00027991	3.37543e-05
	PC[OH] OH-43:4		0.00156856	0.000463128	0	0.00198526	0.000948005	0.000104356	0.00164143	0.000697424	1.08836e-05	0.00153344	0.000557276	0	0.00147736	0.000801858	2.02667e-05	0.00127818	0.000626966	0		0.000362992	0.00018907	0	0.000314561	5.26844e-05	7.88345e-05	0.000109921	0.00017092	1.09363e-05	0.000155858	0.000342027	0	0.000215441	0.000225947	1.48294e-05	4.65292e-05	3.62044e-05	0
	PC[OH] OH-45:12		2.36533e-05	0.00357135	0.00445445	1.62361e-07	0.0023612	0.00747129	4.0922e-06	0.00314348	0.00814545	0.000108743	0.00345404	0.00525247	6.8752e-06	0.00257729	0.00724713	2.03283e-05	0.00353118	0.00697444		7.31238e-06	0.000308242	0.00206334	2.81218e-07	0.000602806	0.00117619	1.43166e-06	0.000399669	0.000115509	0.000142913	0.000185294	0.00208912	3.58592e-06	0.000394798	0.000468667	1.45188e-05	0.000358173	0.000483344
	PC[OH] OH-45:6		1.24728e-06	0.000925134	0.0012914	1.16057e-06	0.000270529	0.00144841	1.82894e-06	0.000664203	0.00182411	4.36467e-07	0.000524342	0.00185451	1.61532e-06	0.000606176	0.00196707	6.06374e-07	0.000815909	0.00172641		8.6268e-07	5.81922e-05	0.000461907	8.31112e-07	7.35404e-05	0.000230136	1.17865e-06	9.65489e-05	0.000403479	2.55576e-07	0.00010545	0.000638464	6.49852e-07	0.000189379	0.000206075	8.45024e-07	0.000118349	0.000145472

## Sheet: S7 PE Quantification
			Mean Average lipid amount / 1x10-9 moles																			Standard Deviation / 1x10-9 moles
		Experiment	NS 0	NS 6	NS 24	GS 0	GS 6	GS 24	HA 0	HA 6	HA 24	ML 0	ML 6	ML 24	PB 0	PB 6	PB 24	TU 0	TU 6	TU 24		NS 0	NS 6	NS 24	GS 0	GS 6	GS 24	HA 0	HA 6	HA 24	ML 0	ML 6	ML 24	PB 0	PB 6	PB 24	TU 0	TU 6	TU 24
	Lipid Species
	PE 32:1		0.00532672	0.00335104	0.00431433	0.00452422	0.00508286	0.00437467	0.00449914	0.00422218	0.00514784	0.00658717	0.00472681	0.0035088	0.00622848	0.00485827	0.00469632	0.00685959	0.00492701	0.00523255		0.000988121	0.0011118	6.23414e-05	0.000243979	0.0019925	0.000957514	0.000337986	0.0012456	9.32258e-06	0.000891167	0.0023	0.000338262	0.00113878	0.00113288	0.000622667	0.000215811	0.000757895	0.000449492
	PE 33:1		0.00421612	0.0016494	8.60232e-05	0.00432685	0.00239347	0.0056308	0.00414216	0.00229745	0.00112706	0.00420366	0.00216624	0.000668755	0.00436843	0.00241921	0.000654044	0.0047012	0.00212841	0.000457225		0.000829191	0.000271858	7.57001e-05	0.000357154	0.000373444	0.00368922	0.000130533	0.000303665	0.000235503	4.96433e-05	0.00056543	0.000124954	0.00045745	0.000386162	0.000174745	0.00052987	8.99801e-05	0.000264725
	PE 16:0_18:2		0.183915	0.0460336	0.00253396	0.183991	0.0816208	0.0195531	0.181727	0.0687048	0.0074151	0.181228	0.0650355	0.00465199	0.186497	0.0768654	0.00680293	0.188291	0.0621654	0.00594072		0.0113867	0.0125165	0.000699415	0.00370068	0.00673649	0.00448767	0.00839994	0.00470019	0.00129237	0.00942394	0.0193319	0.000430074	0.0198614	0.0124386	0.00119661	0.0147356	0.00446405	0.00137619
	PE 16:0_18:1		0.150732	0.0668601	0.00748341	0.1487	0.0942265	0.0390768	0.144644	0.0908174	0.0251687	0.157751	0.0835636	0.0202308	0.15547	0.0937435	0.0239056	0.165371	0.0890694	0.021625		0.0148532	0.0125599	0.00307814	0.00462361	0.0091519	0.00494131	0.00457243	0.00366658	0.00191128	0.00934789	0.0172218	0.00488212	0.010384	0.0133478	0.0032502	0.0169975	0.00791099	0.00305854
	PE 17:0_18:2		0.0118517	0.00298182	0.000231705	0.0121653	0.00497962	0.00202409	0.0118429	0.00465484	0.000821354	0.0123406	0.00432573	0.000684108	0.0126942	0.00469089	0.000989072	0.0130752	0.00396532	0.00055761		0.00153002	0.000624462	4.22531e-05	0.000490331	0.000512131	0.000610336	0.000475747	0.000276681	9.17434e-05	0.00101443	0.00100181	0.000197564	0.000761133	0.00087986	1.92017e-05	0.00157765	0.000275976	0.00010982
	PE 17:0_18:2		0.0341446	0.0166251	0.00439387	0.0389619	0.0214369	0.0105343	0.0292713	0.021904	0.00796218	0.0344013	0.0232778	0.0066994	0.0310913	0.021391	0.00680503	0.0322226	0.0248465	0.0055106		0.00375505	0.00515446	0.00103529	0.00591989	0.00337905	0.00286558	0.00173746	0.00333161	0.00237581	0.00672322	0.00332981	0.00288375	0.0017023	0.00623535	0.00230677	0.00303757	0.00614559	0.00151852
	PE 35:1		0.0114919	0.0087787	0.00501982	0.0136222	0.0144242	0.0100338	0.0101711	0.00990955	0.00889215	0.0118402	0.0128975	0.00791278	0.00986817	0.00977899	0.00851779	0.0108145	0.0124471	0.00798533		0.00297894	0.00387126	0.00116987	0.00292001	0.0017821	0.0022086	0.000322283	0.00335005	0.000758124	0.00340995	0.00318722	0.000871422	0.000175671	0.00438352	0.000185913	0.00127161	0.00511582	0.000885939
	PE 36:4		0.0130713	0.00720557	0.00103274	0.0140446	0.0100214	0.00473858	0.0131941	0.00927452	0.00271997	0.0123825	0.00962577	0.00243616	0.0121976	0.0100753	0.00279654	0.0124216	0.00906344	0.00263807		0.000826529	0.00163104	0.000367642	0.00111356	0.00108524	0.000408047	0.000722338	0.000743858	0.000177728	0.00132632	0.00190512	0.000381319	0.0006681	0.0011987	0.000141161	0.000789319	0.000698317	0.000370773
	PE 18:2_18:1		0.197806	0.0289585	0.00117046	0.170287	0.0631568	0.0152094	0.170912	0.0557602	0.00768647	0.177594	0.0443116	0.00343181	0.184901	0.0683694	0.00829599	0.187231	0.0454824	0.0043959		0.0464577	0.00869701	0.000799663	0.00343667	0.00781995	0.0042469	0.00454042	0.0123059	0.000989668	0.00610728	0.00970735	0.00182088	0.0189468	0.0290785	0.0010089	0.019477	0.00917119	0.000660627
	PE 18:0_18:2		1.34747	0.38955	0.0091083	1.37832	0.645851	0.168123	1.31244	0.575873	0.0617608	1.31475	0.539065	0.0342829	1.33073	0.642276	0.0638711	1.304	0.507905	0.0382133		0.0456863	0.098745	0.0051008	0.0307698	0.0512703	0.0253771	0.0269248	0.0498069	0.00548427	0.0503638	0.134753	0.0134884	0.10297	0.121174	0.0101617	0.0591046	0.030329	0.00755827
	PE 18:1_18:0		0.383689	0.196239	0.0246742	0.397986	0.258308	0.118278	0.379649	0.245874	0.0742412	0.374991	0.25339	0.0616249	0.388018	0.259238	0.0749881	0.394648	0.234134	0.0639354		0.0220682	0.0315023	0.00942906	0.014951	0.0315723	0.0146629	0.0136575	0.0204881	0.00582766	0.0161006	0.0351549	0.0110672	0.0346659	0.0362583	0.0100172	0.0226315	0.0172822	0.00589855
	PE 38:7		0.00705767	0.00103671	0.000198567	0.00813397	0.00221863	0.000565533	0.00764404	0.00185136	0.000250447	0.00654061	0.00143576	0.000232948	0.00665277	0.00197265	0.00025061	0.00696683	0.00128117	0.000260627		0.000586554	0.000395122	3.03063e-05	0.000851294	0.000183672	3.74719e-05	0.000367388	0.000405709	1.46639e-05	0.000660917	0.000605272	7.53081e-05	0.00104755	0.000861031	4.3748e-05	0.000370345	9.26854e-05	3.82571e-05
	PE 38:6		0.0656041	0.0102283	0.00491989	0.0561743	0.016705	0.00722825	0.0569807	0.0169622	0.0139104	0.0600429	0.0134655	0.00688144	0.0697164	0.01625	0.001338	0.0696539	0.0123896	0.00765335		0.00707402	0.00652019	0.0077928	0.00216035	0.00514768	0.00313095	0.00339223	0.00693568	0.00137219	0.0107208	0.00974372	0.0079057	0.00481495	0.00985684	0.000184229	0.0037186	0.00589144	0.0117662
	PE 38:5		0.0495769	0.0359211	0.00163783	0.0618918	0.0538766	0.0215654	0.0553712	0.0462165	0.00783312	0.0532955	0.0489851	0.00432663	0.0466237	0.0506915	0.00798516	0.0492892	0.0430406	0.00469281		0.00759125	0.00619693	0.000919804	0.0140642	0.00350554	0.00107656	0.00260106	0.00388679	0.00104051	0.00548259	0.00678936	0.00141637	0.00650085	0.0063434	0.00136018	0.00156896	0.00232795	0.000778418
	PE 18:1_20:4		0.0597905	0.00574749	0	0.0615895	0.0137134	0.00319022	0.0605664	0.0105273	0.000537928	0.0627301	0.00804381	4.8946e-05	0.0642494	0.0136382	0.000721174	0.0635307	0.0080484	9.41559e-05		0.00717008	0.00214288	0	0.00257984	0.00175407	0.000960706	0.00213511	0.00228575	0.000168714	0.00254841	0.00401898	2.28012e-05	0.0057823	0.00585134	2.4576e-05	0.00457107	0.000441884	0.000115772
	PE 18:0_20:4		1.73281	0.223611	0.00526321	1.71338	0.506651	0.108527	1.64941	0.374697	0.0286593	1.60512	0.300464	0.0136842	1.67528	0.456271	0.0348475	1.67613	0.294249	0.0177589		0.00872486	0.0816222	0.00252882	0.0770195	0.0614351	0.0198772	0.0918989	0.0819525	0.00248591	0.0931916	0.133218	0.00367178	0.0902721	0.171068	0.00575427	0.102996	0.0296386	0.00344661
	PE 18:0_20:3		0.360486	0.0632208	0.00241382	0.362389	0.129235	0.0264522	0.346611	0.104916	0.00704249	0.352473	0.0891253	0.00383672	0.364554	0.117552	0.00777979	0.363941	0.0887119	0.00477265		0.0251246	0.0201121	0.000827822	0.0113508	0.00725326	0.00529354	0.0116378	0.0133248	0.000417557	0.0120012	0.0313091	0.000110869	0.0374678	0.0288382	0.00193084	0.023514	0.0068616	0.000817044
	PE 39:7		0.00280653	0.00040239	0.000244597	0.00301763	0.000908399	0.000272964	0.00281578	0.000682164	0.000315396	0.00273058	0.000523719	0.000348892	0.00289917	0.000800234	0.000308206	0.00275377	0.000515932	0.000383317		0.000155695	0.000112737	3.17252e-05	0.000122334	8.48387e-05	2.71549e-05	0.000129553	0.000148753	6.18641e-05	0.000258983	0.000270492	8.11747e-05	0.000222113	0.000275838	5.36388e-05	0.000103334	8.01731e-05	3.01402e-05
	PE 40:8		0.00585821	0.000682816	0.00012637	0.00694717	0.00175634	0.000392155	0.00646719	0.00139104	0.000150173	0.00581878	0.000936806	0.000201089	0.00601706	0.00158185	0.000181267	0.00596639	0.00107535	0.000162397		0.000250805	0.000337607	4.59685e-05	0.0005624	0.000311443	7.45329e-05	0.000274168	0.000309777	5.51168e-06	0.000420219	0.000582529	6.04466e-05	0.000336463	0.000697803	3.00726e-05	0.00030777	0.000147163	6.50423e-05
	PE 40:6		0.027546	0.00679044	0.000108086	0.0338606	0.0154729	0.00354057	0.0287967	0.011743	0.00108731	0.0263013	0.0110645	0.000423844	0.0269188	0.0128563	0.00122176	0.027438	0.00950828	0.000584619		0.00519548	0.0021559	7.18611e-05	0.00308944	0.00112118	0.000372147	0.00224466	0.00144288	0.00014232	0.00207992	0.00307983	0.000169797	0.00189271	0.00293844	0.000260671	0.00172456	0.000422183	0.000106511
	PE 18:0_22:4		0.546055	0.0792716	0.0132846	0.531796	0.175086	0.0370287	0.514347	0.132703	0.0288301	0.519879	0.107937	0.0192986	0.542252	0.15727	0.0235615	0.548527	0.102896	0.0262222		0.0271115	0.029603	0.0039315	0.0218676	0.0230334	0.00483371	0.00965167	0.0237772	0.00255958	0.0389906	0.0435394	0.00401656	0.0459877	0.0510354	0.00674828	0.0510702	0.00741385	0.00329152
	PE 42:9		0.00375273	0.000263325	7.31484e-05	0.00431337	0.00101355	0.000176979	0.00403647	0.000618504	5.69634e-05	0.0035972	0.000420262	5.17408e-05	0.00389173	0.000811678	6.53459e-05	0.00366849	0.000413904	0.000112034		0.000469431	9.94573e-05	4.03713e-05	0.00036547	0.00017228	0.000102447	0.000338329	0.000218669	4.96443e-05	0.000502212	0.000306542	4.49875e-05	0.000553603	0.000415864	1.80278e-05	0.000162032	4.87246e-05	6.58307e-05
	PE 42:8		0.00828034	0.00156976	0.000116031	0.00893061	0.00408978	0.00129218	0.00758838	0.00272634	0.000290897	0.00703295	0.00245705	0.000173889	0.00679541	0.00335605	0.00031957	0.00689686	0.00217417	0.00018588		0.000943719	0.000438905	2.72273e-05	0.00123882	0.000316754	0.000306764	0.000551063	0.000781142	3.41958e-05	0.00107537	0.000592275	3.04701e-05	0.000206174	0.00139849	5.86435e-05	0.000575862	0.000275519	2.80504e-05
	PE 42:7		0.0207639	0.0128197	0.01575	0.0234737	0.00807126	0.0116754	0.0209446	0.00780051	0.0197564	0.0194325	0.0151554	0.0173613	0.0198766	0.0122338	0.0120097	0.0188299	0.00775506	0.0229891		0.00213778	0.00738167	0.00347534	0.00350748	0.000527727	0.0089407	0.00126799	0.00408333	0.000929079	0.00301907	0.00719185	0.0063587	0.00178959	0.00750523	0.00364777	0.000378407	0.00319841	0.0110488

## Sheet: S8 PE(OH) Quantification
			Mean Average lipid amount / 1x10-9 moles																			Standard Deviation / 1x10-9 moles
		Experiment	NS 0	NS 6	NS 24	GS 0	GS 6	GS 24	HA 0	HA 6	HA 24	ML 0	ML 6	ML 24	PB 0	PB 6	PB 24	TU 0	TU 6	TU 24		NS 0	NS 6	NS 24	GS 0	GS 6	GS 24	HA 0	HA 6	HA 24	ML 0	ML 6	ML 24	PB 0	PB 6	PB 24	TU 0	TU 6	TU 24
	Lipid Species
	PE[OH] OH-36:3		0.00162936	0.0219048	0.00195408	0.00104521	0.021227	0.00914502	0.0011021	0.0268133	0.00642984	0.00190854	0.0290789	0.00515327	0.00112075	0.0270225	0.00589786	0.00151232	0.0287333	0.00532331		0.000205898	0.00217452	0.000886654	0.000101964	0.00340894	0.00125534	3.89928e-05	0.00256965	0.000856054	0.000545262	0.00276219	0.0010469	0.00012126	0.00129072	0.000691375	0.000234606	0.0024676	0.000901847

## Sheet: S9 PG Quantification
			Mean Average lipid amount / 1x10-9 moles																			Standard Deviation / 1x10-9 moles
		Experiment	NS 0	NS 6	NS 24	GS 0	GS 6	GS 24	HA 0	HA 6	HA 24	ML 0	ML 6	ML 24	PB 0	PB 6	PB 24	TU 0	TU 6	TU 24		NS 0	NS 6	NS 24	GS 0	GS 6	GS 24	HA 0	HA 6	HA 24	ML 0	ML 6	ML 24	PB 0	PB 6	PB 24	TU 0	TU 6	TU 24
	Lipid Species
	PG 16:0_18:2		0.00758079	0.00710058	0.00408803	0.00418454	0.00444112	0.00283887	0.0023568	0.00865736	0.00951325	0.00212834	0.00383318	0.00660811	0.00877992	0.00750215	0.000602737	0.00734497	0.00632458	0.00442847		0.00307422	0.00329464	0.00579718	0.00276267	0.00517497	0.00186929	0.00291658	0.0025348	0.00023973	0.00318227	0.00613835	0.00286222	0.00331919	0.00428787	0.000300651	0.00333196	0.00388472	0.00632024
	PG 18:2_18:1		0.00556293	0.00531525	0.00289647	0.00311852	0.00311706	0.00223802	0.00176836	0.00634207	0.00689032	0.00153686	0.002781	0.00502776	0.0064533	0.0054084	0.000385303	0.00542595	0.00475861	0.00314616		0.00233059	0.00224876	0.00412013	0.00221219	0.00365797	0.00151899	0.00223323	0.00186412	0.000252751	0.00233852	0.0044465	0.00191698	0.00238049	0.00297144	0.000229924	0.00225379	0.00267469	0.00466728

[truncated: 7 more sheets: S10 PI Quantification, S11 Plasmanyl-PC Quantification, S12 Plasmanyl-PE Quantification, S13 Plasmenyl-PC Quantification, S14 Plasmenyl-PE Quantification, S15 SM Quantification, S16 TG Quantification]
